# Supplementary material for: Effects of Tearing Conditions on the Crack Propagation in a Monolayer Graphene Sheet
Source: Int J Mol Sci. 2022 Jun 9;23(12):6471. doi: 10.3390/ijms23126471 (PMC9223507; doi:10.3390/ijms23126471)
Supplement: Supplementary file 1 [file ijms-23-06471-s001.zip]

Archive with 2 entries (1 files):
- ijms-1712510-supplementary/
- ijms-1712510-supplementary/ijms-1712510.avi
